# Supplementary material for: Peroxisome Proliferator-Activated Receptor α/δ/γ Activation Profile by Endogenous Long-Chain Fatty Acids
Source: Int J Mol Sci. 2025 Dec 13;26(24):12020. doi: 10.3390/ijms262412020 (PMC12732646; doi:10.3390/ijms262412020)
Supplement: Supplementary file 1 [file ijms-26-12020-s001.zip]

Archive with 1 entries (1 files):
- ijms-4012282-supplementary.xlsx
