# Supplementary material for: Peroxisome Proliferator-Activated Receptor α/δ/γ Activation Profile by Endogenous Long-Chain Fatty Acids
Source: Int J Mol Sci. 2025 Dec 13;26(24):12020. doi: 10.3390/ijms262412020 (PMC12732646; doi:10.3390/ijms262412020)
Supplement: Supplementary file 1 [file ijms-26-12020-s001.zip › ijms-4012282-supplementary.xlsx]

## Sheet: Table S1
Table S1A (PPARa-GW7647)							Table S1B (PPARd-GW501516)							Table S1C (PPARg-GW1929)							Table S1D (PPARa-pemafibrate)							Table S1E (PPARd-seladelpar)							Table S1F (PPARg-pioglitazone)
Fold-induction	PGC1a						Fold-induction	PGC1a						Fold-induction	PGC1a						% response	PGC1a						% response	PGC1a						% response	PGC1a
GW7647 conc. (nM)	Sample 1	Sample 2	Sample 3	AVE	SE		GW501516 conc. (nM)	Sample 1	Sample 2	Sample 3	AVE	SE		GW1929 conc. (nM)	Sample 1	Sample 2	Sample 3	AVE	SE		Pemafibrate conc. (nM)	Sample 1	Sample 2	Sample 3	AVE	SE		Seladelpar conc. (nM)	Sample 1	Sample 2	Sample 3	AVE	SE		Pioglitazone conc. (nM)	Sample 1	Sample 2	Sample 3	AVE	SE
0	1	1	1	1	0		0	1	1	1	1	0		0	1	1	1	1	0		0	0	0	0	0	0		0	0	0	0	0	0		0	0	0	0	0	0
1	1.076	1.059	1.088	1.07433	0.00841295		0.1	0.951	1.096	1.05	1.03233	0.0427798		1	0.945	1.098	1.028	1.02367	0.0442204		1	-0.281	1.806	-0.341	0.394667	0.705879		1	1.303	1.144	0.869	1.10533	0.126768		10	0.234	0.105	0.151	0.163333	0.0377462
3	1.18	1.138	1.13	1.14933	0.0155063		0.3	0.964	1.143	1.073	1.06	0.0520801		3	1.075	1.15	1.051	1.092	0.0298161		3	1.179	2.547	2.751	2.159	0.493526		3	3.717	3.486	2.507	3.23667	0.370877		30	0.199	0.933	0.471	0.534333	0.214241
10	1.522	1.482	1.46	1.488	0.0181475		1	1.078	1.359	1.183	1.20667	0.0819763		10	1.336	1.416	1.32	1.35733	0.0296947		10	8.478	6.034	7.023	7.17833	0.709784		10	15.593	14.169	10.469	13.4103	1.52704		100	1.485	1.291	1.745	1.507	0.131519
30	2.999	3.289	2.706	2.998	0.168298		3	1.337	1.823	1.628	1.596	0.141206		30	2.01	2.291	2.214	2.17167	0.0838338		30	20.663	18.773	20.081	19.839	0.558852		30	35.805	44.042	35.558	38.4683	2.78775		300	4.979	3.956	4.671	4.53533	0.303005
100	7.115	7.051	6.19	6.78533	0.298239		10	2.651	3.883	3.561	3.365	0.368903		100	5.161	6.526	5.547	5.74467	0.406247		100	62.758	64.401	63.044	63.401	0.50677		100	81.502	81.491	61.928	74.9737	6.52283		1000	16.748	14.986	17.062	16.2653	0.646057
300	9.33	7.948	8.138	8.472	0.432492		30	7.253	10.598	9.546	9.13233	0.987522		300	7.006	10.751	9.848	9.20167	1.12836		300	67.294	76.299	68.39	70.661	2.8367		300	83.822	86.252	69.032	79.702	5.38092		3000	31.68	23.129	33.606	29.4717	3.2197
1000	9.223	8.127	8.544	8.63133	0.319387		100	14.778	19.977	19.05	17.935	1.60102		1000	7.536	11.415	10.48	9.81033	1.16876		1000	73.259	75.284	71.314	73.2857	1.14612		1000	89.925	87.088	70.467	82.4933	6.06868		10000	47.149	45.905	45.54	46.198	0.487034
3000	9.092	8.221	8.395	8.56933	0.266117		300	17.478	21.089	20.767	19.778	1.15375		3000	7.538	11.589	10.776	9.96767	1.2373		3000	70.586	72.6	69.875	71.0203	0.816066		3000	91.965	86.516	70.648	83.043	6.39401		30000	51.895	52.505	52.91	52.4367	0.294991
10000	9.255	7.993	8.476	8.57467	0.367633		1000	16.149	21.037	20.376	19.1873	1.5311		10000	7.213	11.267	10.877	9.78567	1.29125		10000	73.416	72.44	76.067	73.9743	1.0836		10000	90.843	79.313	69.482	79.8793	6.17289		100000	38.174	56.133	54.518	49.6083	5.73614
	SRC1							SRC1							SRC1							SRC1							SRC1							SRC1
GW7647 conc. (nM)	Sample 1	Sample 2	Sample 3	AVE	SE		GW501516 conc. (nM)	Sample 1	Sample 2	Sample 3	AVE	SE		GW1929 conc. (nM)	Sample 1	Sample 2	Sample 3	AVE	SE		Pemafibrate conc. (nM)	Sample 1	Sample 2	Sample 3	AVE	SE		Seladelpar conc. (nM)	Sample 1	Sample 2	Sample 3	AVE	SE		Pioglitazone conc. (nM)	Sample 1	Sample 2	Sample 3	AVE	SE
0	1	1	1	1	0		0	1	1	1	1	0		0	1	1	1	1	0		0	0	0	0	0	0		0	0	0	0	0	0		0	0	0	0	0	0
1	1.048	1.036	1.031	1.03833	0.00504425		0.1	1.02	0.973	1.001	0.998	0.0136504		1	1.005	1.02	0.959	0.994667	0.0183515		1	-0.031	0.189	1.307	0.488333	0.414231		1	-0.027	0.123	0.199	0.0983333	0.0663961		10	-0.164	-0.563	-0.417	-0.381333	0.116554
3	1.08	1.074	1.077	1.077	0.00173205		0.3	1.011	0.952	0.998	0.987	0.0178979		3	1.039	0.99	1.022	1.017	0.0143643		3	0.991	1.279	1.451	1.24033	0.134191		3	0.863	0.493	0.753	0.703	0.109697		30	-0.188	0.228	-0.13	-0.03	0.130082
10	1.364	1.25	1.237	1.28367	0.0403416		1	1.043	0.984	1.003	1.01	0.0173877		10	1.157	1.085	1.063	1.10167	0.0283862		10	6.81	4.201	6.778	5.92967	0.864383		10	3.465	2.814	2.931	3.07	0.200367		100	0.166	0.151	0.531	0.282667	0.124242
30	2.333	1.811	1.729	1.95767	0.189154		3	1.116	1.057	1.071	1.08133	0.0177983		30	1.658	1.311	1.332	1.43367	0.11233		30	19.683	15.31	22.178	19.057	2.00718		30	11.208	13.413	14.721	13.114	1.02508		300	0.298	0.514	0.654	0.488667	0.103546
100	5.563	3.934	3.946	4.481	0.541011		10	1.621	1.306	1.305	1.41067	0.105167		100	4.841	3.64	3.258	3.913	0.476924		100	81.652	73.034	72.854	75.8467	2.90313		100	43.3	50.113	50.428	47.947	2.32528		1000	4.131	3.775	3.624	3.84333	0.150293
300	7.11	5.425	5.529	6.02133	0.545161		30	3.895	2.977	2.656	3.176	0.371251		300	7.685	6.941	7.006	7.21067	0.237908		300	87.536	96.538	86.235	90.103	3.23935		300	54.221	68.949	65.854	63.008	4.48342		3000	10.39	9.67	12.917	10.9923	0.984523
1000	7.272	5.914	5.915	6.367	0.4525		100	13.919	10.998	10.496	11.8043	1.06722		1000	8.384	7.666	8.227	8.09233	0.217931		1000	90.452	96.075	90.469	92.332	1.87151		1000	57.295	73.153	64.409	64.9523	4.58586		10000	19.799	21.727	25.357	22.2943	1.62934
3000	7.263	5.875	5.861	6.333	0.465018		300	21.579	13.116	12.665	15.7867	2.89909		3000	8.696	7.875	8.337	8.30267	0.237623		3000	92.409	98.641	96.514	95.8547	1.82898		3000	54.789	75.084	68.744	66.2057	5.99456		30000	28.1	27.974	31.879	29.3177	1.28118
10000	7.393	5.864	5.985	6.414	0.490745		1000	21.749	13.379	11.687	15.605	3.11059		10000	8.55	7.844	8.218	8.204	0.203925		10000	93.991	97.009	92.986	94.662	1.20883		10000	55.597	72.331	68.702	65.5433	5.08231		100000	26.556	26.816	33.079	28.817	2.13232
	CBP							CBP							CBP							CBP							CBP							CBP
GW7647 conc. (nM)	Sample 1	Sample 2	Sample 3	AVE	SE		GW501516 conc. (nM)	Sample 1	Sample 2	Sample 3	AVE	SE		GW1929 conc. (nM)	Sample 1	Sample 2	Sample 3	AVE	SE		Pemafibrate conc. (nM)	Sample 1	Sample 2	Sample 3	AVE	SE		Seladelpar conc. (nM)	Sample 1	Sample 2	Sample 3	AVE	SE		Pioglitazone conc. (nM)	Sample 1	Sample 2	Sample 3	AVE	SE
0	1	1	1	1	0		0	1	1	1	1	0		0	1	1	1	1	0		0	0	0	0	0	0		0	0	0	0	0	0		0	0	0	0	0	0
1	1.057	1.057	1.151	1.08833	0.0313333		0.1	0.959	0.974	0.977	0.97	0.00556776		1	1.065	1.092	1.064	1.07367	0.00917121		1	1.214	2.086	2.742	2.014	0.442562		1	0.79	0.561	0.201	0.517333	0.171426		10	0.365	0.081	-0.083	0.121	0.130864
3	1.146	1.195	1.304	1.215	0.046694		0.3	1.108	1.029	0.961	1.03267	0.0424748		3	1.194	1.198	1.227	1.20633	0.0103976		3	4.057	3.749	4.791	4.199	0.309065		3	1.821	1.348	1.097	1.422	0.212251		30	0.15	0.468	0.204	0.274	0.0982446
10	1.483	1.495	1.922	1.63333	0.144375		1	1.072	1.077	1.024	1.05767	0.0168951		10	1.789	1.747	1.901	1.81233	0.0459613		10	16.146	9.261	12.303	12.57	1.99201		10	5.473	5.498	4.616	5.19567	0.289923		100	2.868	1.674	2.036	2.19267	0.353467
30	2.553	2.566	2.973	2.69733	0.137884		3	1.328	1.402	1.293	1.341	0.0321299		30	3.586	3.901	4.81	4.099	0.366946		30	36.479	32.238	38.258	35.6583	1.78561		30	21.572	24.222	23.224	23.006	0.772716		300	6.665	6.208	7.103	6.65867	0.258384
100	4.706	4.53	4.406	4.54733	0.0870351		10	2.48	2.993	2.543	2.672	0.161527		100	10.149	13.191	13.09	12.1433	0.997593		100	90.799	87.008	84.544	87.4503	1.81916		100	59.776	68.375	58.248	62.133	3.15202		1000	27.256	24.462	30.433	27.3837	1.72486
300	5.168	5.151	4.418	4.91233	0.247215		30	7.271	10.249	8.185	8.56833	0.880782		300	12.647	18.191	18.916	16.5847	1.97993		300	95.526	97.689	92.102	95.1057	1.62646		300	74.749	82.173	67.451	74.791	4.24993		3000	54.184	51.729	58.459	54.7907	1.96632
1000	5.315	5.254	4.404	4.991	0.294028		100	21.969	27.305	25.231	24.835	1.55304		1000	13.199	19.175	19.777	17.3837	2.09954		1000	96.076	98.429	90.979	95.1613	2.19872		1000	80.314	85.18	68.668	78.054	4.89872		10000	74.588	72.627	81.513	76.2427	2.69529
3000	5.179	5.276	4.313	4.92267	0.306117		300	29.655	29.784	28.99	29.4763	0.246002		3000	13.407	19.095	19.761	17.421	2.01619		3000	95.777	97.211	90.757	94.5817	1.95663		3000	79.244	81.545	68.746	76.5117	3.93924		30000	78.43	80.541	85.719	81.5633	2.16535
10000	5.314	5.42	4.469	5.06767	0.300893		1000	28.877	29.899	29.237	29.3377	0.299289		10000	13.564	19.541	19.8	17.635	2.03687		10000	86.181	97.272	92.033	91.8287	3.20333		10000	78.793	86.535	70.299	78.5423	4.6886		100000	74.76	76.495	86.766	79.3403	3.74646
	TRAP							TRAP							TRAP							TRAP							TRAP							TRAP
GW7647 conc. (nM)	Sample 1	Sample 2	Sample 3	AVE	SE		GW501516 conc. (nM)	Sample 1	Sample 2	Sample 3	AVE	SE		GW1929 conc. (nM)	Sample 1	Sample 2	Sample 3	AVE	SE		Pemafibrate conc. (nM)	Sample 1	Sample 2	Sample 3	AVE	SE		Seladelpar conc. (nM)	Sample 1	Sample 2	Sample 3	AVE	SE		Pioglitazone conc. (nM)	Sample 1	Sample 2	Sample 3	AVE	SE
0	1	1	1	1	0		0	1	1	1	1	0		0	1	1	1	1	0		0	0	0	0	0	0		0	0	0	0	0	0		0	0	0	0	0	0
1	0.993	0.977	1.006	0.992	0.0083865		0.1	1.042	0.993	1	1.01167	0.0153007		1	1.037	1.073	0.962	1.024	0.0326956		1	1.118	1.956	0.892	1.322	0.323644		1	3.511	1.983	2.332	2.60867	0.462279		10	-0.074	0.141	0.135	0.0673333	0.0706879
3	1.004	1.125	1.228	1.119	0.0647328		0.3	1.102	0.916	1.014	1.01067	0.0537194		3	1.105	1.054	0.958	1.039	0.0430929		3	1.864	3.569	2.364	2.599	0.506022		3	5.705	4.664	4.44	4.93633	0.389735		30	-0.019	0.145	0.467	0.197667	0.142746
10	1.136	1.456	1.047	1.213	0.124187		1	1.165	0.985	1.089	1.07967	0.0521707		10	1.557	1.139	1.009	1.235	0.165316		10	10.277	8.304	9.505	9.362	0.574026		10	16.905	17.787	16.41	17.034	0.402705		100	0.598	0.742	0.903	0.747667	0.0880915
30	1.563	2.375	1.199	1.71233	0.347596		3	1.554	1.256	1.227	1.34567	0.104503		30	2.952	1.477	1.256	1.895	0.532337		30	24.457	22.311	27.735	24.8343	1.5771		30	49.04	52.189	43.269	48.166	2.6118		300	2.749	3.331	3.385	3.155	0.203598
100	3.37	3.821	2.203	3.13133	0.48208		10	2.861	2.154	1.839	2.28467	0.302173		100	8.723	4.424	2.662	5.26967	1.80003		100	85.642	76.505	85.781	82.6427	3.0691		100	87.981	93.805	76.018	85.9347	5.23561		1000	13.66	12.838	16.585	14.361	1.13704
300	4.973	4.318	2.823	4.038	0.636245		30	6.755	5.532	4.513	5.6	0.648102		300	11.572	8.346	5.65	8.52267	1.71181		300	90.285	92.858	100.716	94.6197	3.13736		300	98.226	105.861	81.38	95.1557	7.23188		3000	32.293	35.048	38.419	35.2533	1.7714
1000	5.423	4.405	2.353	4.06033	0.902833		100	14.016	15.827	13.851	14.5647	0.632961		1000	12.172	9.51	6.221	9.301	1.72108		1000	90.591	94.187	96.176	93.6513	1.63435		1000	99.774	107.212	83.561	96.849	6.98234		10000	54.81	58.076	61.976	58.2873	2.07134
3000	5.522	4.381	2.296	4.06633	0.944463		300	16.913	17.463	16.554	16.9767	0.26433		3000	12.591	9.568	6.478	9.54567	1.76471		3000	92.515	95.07	95.138	94.241	0.863223		3000	97.534	104.833	84.121	95.496	6.06525		30000	64.393	67.809	69.68	67.294	1.5478
10000	5.595	4.382	2.366	4.11433	0.941691		1000	15.689	17.536	15.313	16.1793	0.686962		10000	12.635	9.606	6.452	9.56433	1.785		10000	91.534	93.507	96.284	93.775	1.37774		10000	95.775	100.762	82.382	92.973	5.4877		100000	55.028	59.566	66.319	60.3043	3.28027

## Sheet: Table S2
Table S2A (PPARalpha-C12:0)							Table S2B (PPARalpha-C14:0)							Table S2C (PPARalpha-C16:0)							Table S2D (PPARalpha-C18:0)							Table S2E (PPARalpha-C20:0)								Table S2F (PPARalpha-C16:1)							Table S2G (PPARalpha-C18:1)
% response	PGC1a						% response	PGC1a						% response	PGC1a						% response	PGC1a						% response	PGC1a							% response	PGC1a						% response	PGC1a
C12:0 conc. (µM)	Sample 1	Sample 2	Sample 3	AVE	SE		C14:0 conc. (µM)	Sample 1	Sample 2	Sample 3	AVE	SE		C16:0 conc. (µM)	Sample 1	Sample 2	Sample 3	AVE	SE		C18:0 conc. (µM)	Sample 1	Sample 2	Sample 3	AVE	SE		C20:0 conc. (µM)	Sample 1	Sample 2	Sample 3	Sample 4	AVE	SE		C16:1 conc. (µM)	Sample 1	Sample 2	Sample 3	AVE	SE		C18:1 conc. (µM)	Sample 1	Sample 2	Sample 3	AVE	SE
0	0	0	0	0	0		0	0	0	0	0	0		0	0	0	0	0	0		0	0	0	0	0	0		0	0	0	0	0	0	0		0	0	0	0	0	0		0	0	0	0	0	0
0.1	0.181	0.586	-0.117	0.216667	0.203721		0.1	-0.363	0.294	-0.223	-0.0973333	0.199797		0.1	1.255	-0.234	-0.917	0.0346667	0.641231		0.1	0.052	-1.25	0.79	-0.136	0.596352		0.1	0.633	0.72	-0.26	0.401	0.3735	0.221638		0.1	-0.398	-1.262	-1.067	-0.909	0.261628		0.1	0.296	0.223	0.859	0.459333	0.200941
0.3	0.459	0.381	0.219	0.353	0.0706824		0.3	-0.154	0.449	-0.411	-0.0386667	0.25487		0.3	1.33	-0.476	-0.606	0.0826667	0.624795		0.3	-0.037	-0.775	0.913	0.0336667	0.488563		0.3	1.613	2.776	-0.734	-1.45	0.55125	0.988842		0.3	0.231	-1.081	-0.244	-0.364667	0.383517		0.3	0.137	0.585	1.364	0.695333	0.358475
1	0.729	0.752	1.229	0.903333	0.162969		1	-0.544	0.191	-0.04	-0.131	0.217		1	2.104	1.111	0.044	1.08633	0.594799		1	0.027	0.299	0.377	0.234333	0.106084		1	2.372	2.649	-0.778	0.289	1.133	0.826521		1	1.74	0.226	0.855	0.940333	0.439132		1	0.653	2.858	3.252	2.25433	0.808705
3	0.612	0.339	1.672	0.874333	0.406545		3	-0.677	0.764	0.521	0.202667	0.445392		3	2.904	3.856	4.03	3.59667	0.349957		3	2.296	2.248	2.709	2.41767	0.146324		3	3.701	3.487	1.246	2.359	2.69825	0.566551		3	4.101	2.426	1.819	2.782	0.682381		3	5.736	5.003	8.452	6.397	1.04906
10	2.533	1.18	1.502	1.73833	0.408061		10	0.281	2.097	0.937	1.105	0.530921		10	5.89	5.055	7.672	6.20567	0.771774		10	7.704	8.019	13.174	9.63233	1.77317		10	11.624	7.832	9.008	7.608	9.018	0.921323		10	6.637	5.473	7.18	6.43	0.503521		10	13.232	17.03	18.589	16.2837	1.59082
30	5.135	3.217	6.09	4.814	0.844751		30	2.316	5.193	5.482	4.33033	1.01062		30	16.48	17.514	17.589	17.1943	0.357822		30	28.604	31.331	30.263	30.066	0.793356		30	28.76	26.181	32.056	18.691	26.422	2.84363		30	14.24	10.711	11.225	12.0587	1.10071		30	35.504	34.828	33.92	34.7507	0.458893
100	16.862	19.882	11.223	15.989	2.53746		100	5.231	8.741	6.841	6.93767	1.0144		100	28.03	33.478	35.681	32.3963	2.27391		100	48.223	50.166	49.541	49.31	0.572664		100	34.169	33.567	36.865	27.009	32.9025	2.09126		100	-1.375	6.635	-10.332	-1.69067	4.90049		100	29.425	33.157	30.394	30.992	1.11806
300	13.68	3.864	3.932	7.15867	3.26073		300	11.885	14.764	10.31	12.3197	1.304		300	42.025	45.797	48.63	45.484	1.91311		300	56.972	62.243	60.614	59.943	1.55815		300	33.153	38.576	36.79	25.781	33.575	2.83241		300	-10.79	-16.494	-11.84	-13.0413	1.75274		300	-5.287	-5.501	-8.868	-6.552	1.15965
1000	-8.577	-11.153	-11.34	-10.3567	0.891469		1000	13.545	18.31	13.869	15.2413	1.53718		1000	46.395	48.243	50.534	48.3907	1.19711		1000	60.949	63.415	62.449	62.271	0.717415		1000	33.839	32.784	38.926	23.878	32.3567	3.12815		1000	-11.163	-16.743	-12.018	-13.308	1.73514		1000	-5.545	-5.636	-8.858	-6.67967	1.08948
	SRC1							SRC1							SRC1							SRC1							SRC1								SRC1							SRC1
C12:0 conc. (µM)	Sample 1	Sample 2	Sample 3	AVE	SE		C14:0 conc. (µM)	Sample 1	Sample 2	Sample 3	AVE	SE		C16:0 conc. (µM)	Sample 1	Sample 2	Sample 3	AVE	SE		C18:0 conc. (µM)	Sample 1	Sample 2	Sample 3	AVE	SE		C20:0 conc. (µM)	Sample 1	Sample 2	Sample 3		AVE	SE		C16:1 conc. (µM)	Sample 1	Sample 2	Sample 3	AVE	SE		C18:1 conc. (µM)	Sample 1	Sample 2	Sample 3	AVE	SE
0	0	0	0	0	0		0	0	0	0	0	0		0	0	0	0	0	0		0	0	0	0	0	0		0	0	0	0		0	0		0	0	0	0	0	0		0	0	0	0	0	0
0.1	0.753	-0.607	0.947	0.364333	0.488885		0.1	0.897	0.718	0.751	0.788667	0.054998		0.1	1.481	-0.876	-0.249	0.118667	0.704804		0.1	1.249	-0.239	-0.497	0.171	0.544121		0.1	1.177	0.013	-0.76		0.143333	0.562948		0.1	-0.948	0.389	0.185	-0.124667	0.415857		0.1	0.292	0.713	1.034	0.679667	0.214844
0.3	0.83	-0.979	0.634	0.161667	0.573133		0.3	0.595	0.115	0.931	0.547	0.236778		0.3	1.231	-1.027	0.269	0.157667	0.654201		0.3	0.065	-0.669	-0.265	-0.289667	0.212246		0.3	0.654	1.158	-1.233		0.193	0.727693		0.3	-0.468	0.672	-0.255	-0.017	0.349944		0.3	1.05	0.366	0.492	0.636	0.210171
1	1.348	-0.428	1.276	0.732	0.580372		1	-0.559	-0.076	1.769	0.378	0.709338		1	2.03	-0.316	0.295	0.669667	0.702664		1	2.273	0.019	0.506	0.932667	0.684754		1	1.728	0.74	-0.617		0.617	0.679731		1	-0.059	1.145	1.209	0.765	0.412414		1	0.492	2.483	2.083	1.686	0.608064
3	1.565	-0.169	1.716	1.03733	0.60474		3	0.854	-0.315	0.552	0.363667	0.350353		3	3.361	0.031	2.563	1.985	1.00379		3	2.867	2.521	1.045	2.14433	0.558668		3	2.907	1.073	3.035		2.33833	0.633745		3	0.433	1.69	1.349	1.15733	0.375306		3	3.637	4.979	6.336	4.984	0.779138
10	1.575	1.042	1.584	1.40033	0.179186		10	2.835	1.886	1.603	2.108	0.372567		10	3.57	3.616	6.557	4.581	0.988089		10	5.542	7.056	10.339	7.64567	1.41581		10	6.96	4.096	8.812		6.62267	1.3718		10	4.833	5.932	3.277	4.68067	0.770208		10	10.782	17.49	17.038	15.1033	2.1646
30	4.033	2.123	4.296	3.484	0.684722		30	2.83	3.119	5.648	3.86567	0.895063		30	11.304	15.467	16.068	14.2797	1.49791		30	21.997	30.92	24.612	25.843	2.64836		30	15.932	19.01	19.63		18.1907	1.14343		30	8.063	8.192	8.575	8.27667	0.153745		30	31.783	35.724	31.954	33.1537	1.28611
100	7.928	6.926	9.052	7.96867	0.61406		100	3.586	5.548	7.342	5.492	1.08463		100	22.599	32.389	36.167	30.385	4.04288		100	41.922	52.489	48.532	47.6477	3.08231		100	21.568	24.02	29.018		24.8687	2.19209		100	-2.954	1.69	7.578	2.10467	3.04739		100	31.502	37.352	30.974	33.276	2.04369
300	9.073	4.425	4.35	5.94933	1.56198		300	6.496	11.02	9.261	8.92567	1.31669		300	40.391	46.472	47.986	44.9497	2.32086		300	57.45	70.044	59.159	62.2177	3.94414		300	22.099	27.288	28.369		25.9187	1.93516		300	-8.747	-6.531	-7.447	-7.575	0.642898		300	-2.666	-2.941	-3.726	-3.111	0.317582
1000	-6.147	-6.368	-5.996	-6.17033	0.108019		1000	9.907	13.592	11.418	11.639	1.06949		1000	44.904	48.793	48.274	47.3237	1.21907		1000	61.575	71.416	63.341	65.444	3.02921		1000	21.89	21.107	28.38		23.7923	2.30494		1000	-2.747	-5.684	-4.113	-4.18133	0.848527		1000	-2.102	-1.442	-3.738	-2.42733	0.682467
	CBP							CBP							CBP							CBP							CBP								CBP							CBP
C12:0 conc. (µM)	Sample 1	Sample 2	Sample 3	AVE	SE		C14:0 conc. (µM)	Sample 1	Sample 2	Sample 3	AVE	SE		C16:0 conc. (µM)	Sample 1	Sample 2	Sample 3	AVE	SE		C18:0 conc. (µM)	Sample 1	Sample 2	Sample 3	AVE	SE		C20:0 conc. (µM)	Sample 1	Sample 2	Sample 3		AVE	SE		C16:1 conc. (µM)	Sample 1	Sample 2	Sample 3	AVE	SE		C18:1 conc. (µM)	Sample 1	Sample 2	Sample 3	AVE	SE
0	0	0	0	0	0		0	0	0	0	0	0		0	0	0	0	0	0		0	0	0	0	0	0		0	0	0	0		0	0		0	0	0	0	0	0		0	0	0	0	0	0
0.1	0.632	-2.337	1.153	-0.184	1.08696		0.1	0.856	-0.619	1.464	0.567	0.618429		0.1	1.064	0.454	0.15	0.556	0.268733		0.1	0.72	1.01	-0.301	0.476333	0.39758		0.1	5.87	-0.29	1.872		2.484	1.80438		0.1	1.202	0.975	0.225	0.800667	0.295198		0.1	0.178	0.47	1.724	0.790667	0.474218
0.3	0.065	-0.706	3.812	1.057	1.39536		0.3	-0.266	-0.686	1.702	0.25	0.736054		0.3	0.782	2	-0.274	0.836	0.657002		0.3	0.121	2.121	-1.215	0.342333	0.969358		0.3	3.052	0.09	-2.104		0.346	1.4939		0.3	1.596	1.835	0.809	1.41333	0.309943		0.3	0.862	1.206	1.901	1.323	0.305585
1	0.994	-1.376	4.74	1.45267	1.78037		1	0.989	-0.086	-0.666	0.079	0.484828		1	3.294	2.103	1.865	2.42067	0.442039		1	1.727	2.855	4.147	2.90967	0.699128		1	5.017	-0.862	0.332		1.49567	1.79409		1	1.864	2.329	-0.047	1.382	0.727		1	3.731	5.579	5.897	5.069	0.675269
3	0.091	-1.717	8.018	2.13067	2.98958		3	0.75	0.584	2.275	1.203	0.538138		3	3.938	5.362	3.775	4.35833	0.504035		3	6.719	8.857	4.195	6.59033	1.34734		3	6.979	1.889	8.367		5.745	1.9692		3	5.888	6.126	2.171	4.72833	1.28051		3	11.272	11.843	16.133	13.0827	1.53405
10	3.795	-1.485	8.773	3.69433	2.96166		10	1.56	4.31	4.469	3.44633	0.944283		10	11.071	13.001	17.241	13.771	1.82226		10	18.361	17.775	24.173	20.103	2.04202		10	17.58	8.063	20.403		15.3487	3.73287		10	15.347	12.825	9.193	12.455	1.78611		10	26.644	34.3	33.674	31.5393	2.45433
30	8.021	5.667	11.613	8.43367	1.72882		30	4.669	8.485	13.26	8.80467	2.48515		30	28.885	33.725	32.786	31.7987	1.48184		30	44.883	50.261	45.2	46.7813	1.74224		30	36.425	32.74	37.405		35.5233	1.42013		30	22.249	18.873	18.276	19.7993	1.2369		30	51.777	53.686	50.491	51.9847	0.928143
100	15.701	15.596	19.61	16.969	1.32085		100	11.422	11.435	15.095	12.6507	1.22217		100	45.876	52.357	54.884	51.039	2.68259		100	62.692	65.706	63.915	64.1043	0.875202		100	44.809	38.45	48.327		43.862	2.89029		100	-9.259	0.244	-0.587	-3.20067	3.03865		100	45.556	47.974	46.565	46.6983	0.701193
300	10.735	3.684	-15.704	-0.428333	7.9044		300	17.913	24.035	19.908	20.6187	1.80264		300	59.382	64.847	65.581	63.27	1.95551		300	69.584	76.043	71.145	72.2573	1.94573		300	43.621	43.121	43.996		43.5793	0.253448		300	-26.593	-26.335	-20.401	-24.443	2.02237		300	-10.152	-17.16	-24.182	-17.1647	4.05011
1000	-31.093	-24.996	-23.552	-26.547	2.31091		1000	21.713	27.792	21.074	23.5263	2.1408		1000	64.947	65.458	65.122	65.1757	0.149934		1000	71.045	75.969	73.988	73.6673	1.43045		1000	44.689	38.62	48.396		43.9017	2.84941		1000	-26.727	-26.453	-20.708	-24.6293	1.96226		1000	-10.25	-21.063	-24.374	-18.5623	4.26465
	TRAP							TRAP							TRAP							TRAP							TRAP								TRAP							TRAP
C12:0 conc. (µM)	Sample 1	Sample 2	Sample 3	AVE	SE		C14:0 conc. (µM)	Sample 1	Sample 2	Sample 3	AVE	SE		C16:0 conc. (µM)	Sample 1	Sample 2	Sample 3	AVE	SE		C18:0 conc. (µM)	Sample 1	Sample 2	Sample 3	AVE	SE		C20:0 conc. (µM)	Sample 1	Sample 2	Sample 3		AVE	SE		C16:1 conc. (µM)	Sample 1	Sample 2	Sample 3	AVE	SE		C18:1 conc. (µM)	Sample 1	Sample 2	Sample 3	AVE	SE
0	0	0	0	0	0		0	0	0	0	0	0		0	0	0	0	0	0		0	0	0	0	0	0		0	0	0	0		0	0		0	0	0	0	0	0		0	0	0	0	0	0
0.1	-0.995	-0.127	-0.141	-0.421	0.287028		0.1	-0.344	-0.008	0.373	0.007	0.207116		0.1	0.046	0.626	-0.321	0.117	0.275671		0.1	0.813	0.789	-0.894	0.236	0.565042		0.1	0.081	1.347	1.049		0.825667	0.382142		0.1	0.476	0.239	0.452	0.389	0.0753193		0.1	-0.032	-0.332	-0.55	-0.304667	0.150157
0.3	0.881	0.482	-0.193	0.39	0.313431		0.3	-0.657	-0.784	0.486	-0.318333	0.403834		0.3	-0.171	0.692	-0.004	0.172333	0.264268		0.3	0.967	0.329	-1.057	0.0796667	0.59743		0.3	1.255	1.254	0.266		0.925	0.3295		0.3	-0.139	-0.341	-0.08	-0.186667	0.0790239		0.3	0.067	-0.424	0.771	0.138	0.346789
1	0.286	-0.436	0.169	0.00633333	0.223731		1	-0.226	0.833	0.57	0.392333	0.318352		1	0.239	1.788	0.309	0.778667	0.505071		1	0.433	0.372	-1.066	-0.087	0.489817		1	1.445	1.122	1.464		1.34367	0.110969		1	0.384	0.646	0.602	0.544	0.0810021		1	0.877	0.02	0.703	0.533333	0.261535
3	-0.074	-0.647	0.127	-0.198	0.231877		3	-0.33	1.016	1.149	0.611667	0.472396		3	1	3.105	0.402	1.50233	0.819717		3	3.376	1.227	0.153	1.58533	0.947494		3	1.26	1.586	4.277		2.37433	0.955977		3	1.228	0.309	0.517	0.684667	0.278223		3	3.722	1.517	2.825	2.688	0.640204
10	0.907	0.1	1.097	0.701333	0.305628		10	0.677	4.981	2.022	2.56	1.27124		10	5.458	9.351	3.263	6.024	1.78009		10	10.134	4.026	4.036	6.06533	2.03434		10	4.827	3.735	10.457		6.33967	2.08266		10	3.723	2.717	1.543	2.661	0.629934		10	12.424	7.506	8.46	9.46333	1.50573
30	3.292	2.504	6.42	4.072	1.19583		30	2.916	10.422	5.382	6.24	2.20886		30	19.065	28.802	9.725	19.1973	5.50745		30	34.425	20.402	13.435	22.754	6.17236		30	13.611	14.116	21.994		16.5737	2.71408		30	8.028	5.959	3.849	5.94533	1.20639		30	37.608	21.892	20.228	26.576	5.53688
100	6.628	7.465	11.382	8.49167	1.46523		100	10.232	13.279	11.246	11.5857	0.895839		100	36.728	52.441	25.786	38.3183	7.73561		100	56.071	38.495	34.293	42.953	6.67022		100	16.71	15.743	29.281		20.578	4.36044		100	2.778	2.069	1.338	2.06167	0.415708		100	38.622	22.809	23.028	28.153	5.23488
300	9.743	6.092	1.205	5.68	2.4733		300	15.215	26.418	13.327	18.32	4.08552		300	52.189	64.496	38.145	51.61	7.61239		300	66.25	49.461	41.672	52.461	7.25189		300	12.177	16.477	22.052		16.902	2.85858		300	-3.346	-5.121	-1.891	-3.45267	0.933945		300	-2.008	-2.464	-3.677	-2.71633	0.498044
1000	-4.875	-4.243	-6.186	-5.10133	0.572198		1000	25.156	30.242	17.815	24.4043	3.607		1000	54.063	65.395	38.27	52.576	7.86553		1000	71.63	48.491	45.304	55.1417	8.29534		1000	12.298	11.682	24.781		16.2537	4.26737		1000	-3.237	-4.369	-2.256	-3.28733	0.61049		1000	-2.113	-3.21	-3.687	-3.00333	0.465977
[truncated: 50 more columns]

## Sheet: Table S3
Table S3A (PPARdelta-C12:0)							Table S3B (PPARdelta-C14:0)							Table S3C (PPARdelta-C16:0)							Table S3D (PPARdelta-C18:0)							Table S3E (PPARdelta-C20:0)								Table S3F (PPARdelta-C16:1)							Table S3G (PPARdelta-C18:1)
% response	PGC1a						% response	PGC1a						% response	PGC1a						% response	PGC1a						% response	PGC1a							% response	PGC1a						% response	PGC1a
C12:0 conc. (µM)	Sample 1	Sample 2	Sample 3	AVE	SE		C14:0 conc. (µM)	Sample 1	Sample 2	Sample 3	AVE	SE		C16:0 conc. (µM)	Sample 1	Sample 2	Sample 3	AVE	SE		C18:0 conc. (µM)	Sample 1	Sample 2	Sample 3	AVE	SE		C20:0 conc. (µM)	Sample 1	Sample 2	Sample 3	Sample 4	AVE	SE		C16:1 conc. (µM)	Sample 1	Sample 2	Sample 3	AVE	SE		C18:1 conc. (µM)	Sample 1	Sample 2	Sample 3	AVE	SE
0	0	0	0	0	0		0	0	0	0	0	0		0	0	0	0	0	0		0	0	0	0	0	0		0	0	0	0	0	0	0		0	0	0	0	0	0		0	0	0	0	0	0
0.1	0.242	-0.715	0.159	-0.104667	0.306106		0.1	-0.899	-0.702	0.049	-0.517333	0.288821		0.1	0	1.287	0.83	0.705667	0.37669		0.1	0.264	0.066	1.012	0.447333	0.288061		0.1	0.88	0.322	-0.306	0.064	0.24	0.249235		0.1	-0.027	-0.143	-0.126	-0.0986667	0.0361678		0.1	0.759	0.214	0.495	0.489333	0.157353
0.3	0.61	-0.143	-0.324	0.0476667	0.28598		0.3	-1.05	0.236	-0.186	-0.333333	0.378475		0.3	-0.115	1.375	1.649	0.969667	0.548071		0.3	0.407	1.221	-0.126	0.500667	0.391656		0.3	1.228	0.475	0.153	0.292	0.537	0.239584		0.3	0.412	0.06	-0.022	0.15	0.133121		0.3	1.039	0.066	0.132	0.412333	0.313912
1	0.247	0.077	-0.555	-0.077	0.243986		1	-0.492	-0.134	0.306	-0.106667	0.230768		1	0.264	2.04	1.814	1.37267	0.558159		1	1.017	1.644	0.231	0.964	0.408758		1	1.555	1.27	0.687	0.562	1.0185	0.236179		1	0.363	0.39	0.17	0.307667	0.0692732		1	0.715	1.034	0.902	0.883667	0.0925425
3	0.17	-0.401	-0.126	-0.119	0.164871		3	-0.79	-0.161	0.461	-0.163333	0.361134		3	1.045	3.502	1.858	2.135	0.722671		3	1.99	4.168	1.534	2.564	0.812731		3	5.17	3.961	2.302	1.543	3.244	0.816718		3	1.281	0.676	-0.049	0.636	0.384458		3	1.611	2.408	2.601	2.20667	0.303
10	0.891	-0.115	-0.005	0.257	0.318586		10	0.241	2.666	1.362	1.423	0.700701		10	3.118	8	7.219	6.11233	1.51405		10	6.878	8.737	8.566	8.06033	0.593224		10	12.879	6.551	8.629	4.501	8.14	1.79036		10	3.277	3.717	1.644	2.87933	0.630591		10	2.436	8.924	8.869	6.743	2.15356
30	1.666	0.379	0.731	0.925333	0.384021		30	2.031	1.022	5.606	2.88633	1.39068		30	14.296	31.742	19.068	21.702	5.20558		30	23.929	37.196	25.028	28.7177	4.25102		30	28.697	11.609	22.401	13.394	19.0252	3.99635		30	8.797	7.912	4.058	6.92233	1.45477		30	18.793	22.125	21.773	20.897	1.0569
100	5.207	3.354	3.53	4.03033	0.590523		100	6.912	2.994	6.929	5.61167	1.30884		100	42.469	73.661	55.94	57.3567	9.03217		100	60.207	70.615	50.651	60.491	5.76486		100	32.31	25.522	31.316	13.285	25.6082	4.3719		100	7.912	-2.089	3.667	3.16333	2.898		100	26.502	20.388	17.056	21.3153	2.76597
300	35.822	16.308	10.914	21.0147	7.56564		300	12.405	14.183	14.694	13.7607	0.693699		300	86.808	118.698	86.478	97.328	10.6854		300	94.412	112.776	72.594	93.2607	11.6138		300	33.056	16.771	22.697	14.46	21.746	4.14987		300	-3.151	-3.854	-3.645	-3.55	0.208423		300	6.015	-1.93	-3.096	0.329667	2.86253
1000	-2.381	-3.222	-2.694	-2.76567	0.245406		1000	2.772	9.987	15.27	9.343	3.6222		1000	89.848	124.697	93.433	102.659	11.0673		1000	103.33	112.551	75.294	97.0583	11.203		1000	27.444	11.906	1.342	14.71	13.8505	5.36785		1000	-3.359	-3.86	-3.805	-3.67467	0.15863		1000	-1.573	-2.799	-3.261	-2.54433	0.503646
	SRC1							SRC1							SRC1							SRC1							SRC1								SRC1							SRC1
C12:0 conc. (µM)	Sample 1	Sample 2	Sample 3	AVE	SE		C14:0 conc. (µM)	Sample 1	Sample 2	Sample 3	AVE	SE		C16:0 conc. (µM)	Sample 1	Sample 2	Sample 3	AVE	SE		C18:0 conc. (µM)	Sample 1	Sample 2	Sample 3	AVE	SE		C20:0 conc. (µM)	Sample 1	Sample 2	Sample 3	Sample 4	AVE	SE		C16:1 conc. (µM)	Sample 1	Sample 2	Sample 3	AVE	SE		C18:1 conc. (µM)	Sample 1	Sample 2	Sample 3	AVE	SE
0	0	0	0	0	0		0	0	0	0	0	0		0	0	0	0	0	0		0	0	0	0	0	0		0	0	0	0	0	0	0		0	0	0	0	0	0		0	0	0	0	0	0
0.1	0.082	-0.137	0.288	0.0776667	0.122706		0.1	-0.414	-0.09	0.134	-0.123333	0.15907		0.1	0.267	0.383	0.027	0.225667	0.104826		0.1	-0.13	0.308	0.212	0.13	0.132921		0.1	0.712	0.021	-0.062	0.199	0.2175	0.200445		0.1	0.075	0.315	0.315	0.235	0.08		0.1	-0.342	0.103	0.11	-0.043	0.149514
0.3	-0.233	0.041	0.157	-0.0116667	0.115622		0.3	-0.267	0.107	0.128	-0.0106667	0.12831		0.3	-0.39	0.192	1.445	0.415667	0.541395		0.3	-0.103	0.267	1.068	0.410667	0.345587		0.3	0.555	-0.075	-0.103	0.171	0.137	0.175886		0.3	0.007	0.212	0.185	0.134667	0.0643074		0.3	-0.246	0.199	0.151	0.0346667	0.141016
1	-0.055	0.103	0.199	0.0823333	0.074048		1	-0.448	0.022	0.189	-0.079	0.190694		1	-0.411	0.281	0.534	0.134667	0.28244		1	-0.288	0.342	0.274	0.109333	0.199634		1	0.787	0.281	0.205	0.431	0.426	0.14915		1	0.027	0.226	0.103	0.118667	0.057978		1	-0.212	-0.034	0.178	-0.0226667	0.112726
3	-0.178	0.212	0.021	0.0183333	0.112591		3	-0.451	0.052	-0.035	-0.144667	0.155212		3	-0.24	0.644	0.288	0.230667	0.256794		3	0.171	1.102	0.787	0.686667	0.273399		3	0.794	0.226	0.917	0.555	0.623	0.175724		3	0.068	-0.068	0.137	0.0456667	0.0602227		3	-0.171	0.281	0.151	0.087	0.134348
10	-0.041	0.055	0.116	0.0433333	0.0456959		10	-0.283	0.251	0.121	0.0296667	0.160775		10	0.322	1.835	2.506	1.55433	0.645896		10	1.308	2.15	2.506	1.988	0.355192		10	2.088	0.692	2.944	1.924	1.912	0.535884		10	0.425	0.397	0.911	0.577667	0.166863		10	0.164	1.91	1.212	1.09533	0.507391
30	-0.151	0.219	0.205	0.091	0.121067		30	0.006	1.234	0.897	0.712333	0.366321		30	2.129	8.511	7.518	6.05267	1.98267		30	5.19	11.53	9.12	8.61333	1.84765		30	4.307	1.404	4.923	3.656	3.5725	0.886485		30	1.356	1.869	2.396	1.87367	0.300231		30	2.8	5.635	4.026	4.15367	0.82088
100	0.582	0.589	0.986	0.719	0.133515		100	1.353	4.842	1.131	2.442	1.20171		100	10.455	31.763	38.268	26.8287	8.39943		100	19.48	34.947	25.758	26.7283	4.49122		100	6.025	2.376	9.914	3.684	5.49975	1.90952		100	2.684	2.458	1.849	2.33033	0.249353		100	5.553	10.914	4.211	6.89267	2.04765
300	3.547	3.191	2.924	3.22067	0.180455		300	4.997	12.899	4.398	7.43133	2.7393		300	33.153	85.128	86.477	68.2527	17.5542		300	44.642	79.863	52.612	59.039	10.6632		300	6.087	4.67	6.361	4.108	5.3065	0.629169		300	-0.24	0	-0.876	-0.372	0.26135		300	0.671	-0.116	-0.575	-0.00666667	0.36382
1000	-0.24	-0.575	-0.164	-0.326333	0.126254		1000	0.795	10.886	2.548	4.743	3.11291		1000	33.879	79.007	90.332	67.7393	17.2429		1000	46.744	78.453	49.038	58.0783	10.2088		1000	6.169	4.498	4.286	3.615	4.642	0.626625		1000	-0.452	-0.582	-1.041	-0.691667	0.178653		1000	-0.425	-0.561	-0.137	-0.374333	0.124992
	CBP							CBP							CBP							CBP							CBP								CBP							CBP
C12:0 conc. (µM)	Sample 1	Sample 2	Sample 3	AVE	SE		C14:0 conc. (µM)	Sample 1	Sample 2	Sample 3	AVE	SE		C16:0 conc. (µM)	Sample 1	Sample 2	Sample 3	AVE	SE		C18:0 conc. (µM)	Sample 1	Sample 2	Sample 3	AVE	SE		C20:0 conc. (µM)	Sample 1	Sample 2	Sample 3		AVE	SE		C16:1 conc. (µM)	Sample 1	Sample 2	Sample 3	AVE	SE		C18:1 conc. (µM)	Sample 1	Sample 2	Sample 3	AVE	SE
0	0	0	0	0	0		0	0	0	0	0	0		0	0	0	0	0	0		0	0	0	0	0	0		0	0	0	0		0	0		0	0	0	0	0	0		0	0	0	0	0	0
0.1	-0.088	-0.039	0.032	-0.0316667	0.0348345		0.1	0.075	0.088	-0.008	0.0516667	0.0300684		0.1	-0.046	0.124	0.021	0.033	0.0494402		0.1	-0.141	-0.025	0.289	0.041	0.128442		0.1	-0.049	-0.159	0.162		-0.0153333	0.0941813		0.1	0	0.071	0.032	0.0343333	0.0205291		0.1	0.176	0.134	0.042	0.117333	0.0395699
0.3	-0.138	-0.145	-0.025	-0.102667	0.0388859		0.3	0.157	-0.015	-0.022	0.04	0.0585349		0.3	-0.056	0.208	0.106	0.086	0.0768635		0.3	-0.056	0.166	0.018	0.0426667	0.0652619		0.3	0.18	0.035	0.24		0.151667	0.0608505		0.3	0.018	-0.007	-0.099	-0.0293333	0.0355731		0.3	0.325	-0.053	0.092	0.121333	0.1101
1	0	-0.134	0.074	-0.02	0.0608714		1	-0.061	-0.007	-0.021	-0.0296667	0.0161795		1	-0.162	0.332	0.272	0.147333	0.155633		1	0.184	0.314	0.194	0.230667	0.0417665		1	0.462	0.212	0.332		0.335333	0.072188		1	0.095	-0.021	0.011	0.0283333	0.0345897		1	0.335	0.431	0.385	0.383667	0.0277208
3	-0.233	-0.159	0.067	-0.108333	0.0902318		3	0.168	0.083	-0.06	0.0636667	0.066524		3	0.24	0.695	0.487	0.474	0.131508		3	0.392	0.999	0.752	0.714333	0.176235		3	1.62	0.363	0.741		0.908	0.372348		3	0.314	0.116	0.113	0.181	0.0665056		3	0.699	0.78	0.882	0.787	0.0529434
10	0.007	-0.113	0.078	-0.00933333	0.0557385		10	0.38	0.233	0.309	0.307333	0.0424434		10	0.925	2.83	3.155	2.30333	0.695523		10	2.019	2.551	3.338	2.636	0.383127		10	3.91	1.835	2.195		2.64667	0.640158		10	0.85	0.551	0.307	0.569333	0.157018		10	1.045	3.472	3.296	2.60433	0.78132
30	0.279	0.184	0.395	0.286	0.0610109		30	0.869	1.579	1.46	1.30267	0.219538		30	3.681	12.358	8.332	8.12367	2.507		30	7.802	14.864	11.762	11.476	2.04363		30	6.528	6.25	6.663		6.48033	0.121582		30	2.664	1.726	1.147	1.84567	0.441989		30	7.753	7.471	9.595	8.273	0.665994
100	0.889	0.801	0.776	0.822	0.0342685		100	2.518	5.324	2.368	3.40333	0.961309		100	15.319	37.854	33.009	28.7273	6.8485		100	26.329	35.74	31.862	31.3103	2.73069		100	13.886	8.159	6.398		9.481	2.26041		100	2.823	0.808	0.603	1.41133	0.70831		100	10.742	5.773	7.576	8.03033	1.4523
300	5.66	4.796	2.608	4.35467	0.908251		300	7.89	12.243	4.995	8.376	2.10638		300	41.044	76.266	61.791	59.7003	10.2213		300	52.188	66.068	57.969	58.7417	4.02539		300	8.286	5.357	7.541		7.06133	0.878886		300	-0.879	-1.161	-0.547	-0.862333	0.177442		300	0.893	-0.688	-1.126	-0.307	0.613178
1000	-0.801	-0.854	-0.706	-0.787	0.0432936		1000	3.339	15.219	4.771	7.77633	3.74422		1000	42.085	73.845	66.071	60.667	9.55819		1000	51.821	65.616	57.69	58.3757	3.997		1000	5.547	0.268	7.749		4.52133	2.21963		1000	-0.815	-1.179	-0.653	-0.882333	0.155531		1000	-0.448	-1.334	-1.059	-0.947	0.261825
	TRAP							TRAP							TRAP							TRAP							TRAP								TRAP							TRAP
C12:0 conc. (µM)	Sample 1	Sample 2	Sample 3	AVE	SE		C14:0 conc. (µM)	Sample 1	Sample 2	Sample 3	AVE	SE		C16:0 conc. (µM)	Sample 1	Sample 2	Sample 3	AVE	SE		C18:0 conc. (µM)	Sample 1	Sample 2	Sample 3	AVE	SE		C20:0 conc. (µM)	Sample 1	Sample 2	Sample 3	Sample 4	AVE	SE		C16:1 conc. (µM)	Sample 1	Sample 2	Sample 3	AVE	SE		C18:1 conc. (µM)	Sample 1	Sample 2	Sample 3	AVE	SE
0	0	0	0	0	0		0	0	0	0	0	0		0	0	0	0	0	0		0	0	0	0	0	0		0	0	0	0	0	0	0		0	0	0	0	0	0		0	0	0	0	0	0
0.1	-0.165	0.026	0.02	-0.0396667	0.0626906		0.1	0.055	-0.378	0.049	-0.0913333	0.143344		0.1	0.171	0.507	0.033	0.237	0.140755		0.1	-0.231	-0.277	-0.547	-0.351667	0.0985653		0.1	0.184	-0.033	0.059	0.063	0.06825	0.0444998		0.1	-0.013	0.25	0.718	0.318333	0.21377		0.1	-0.547	0.04	0.013	-0.164667	0.191325
0.3	-0.244	-0.053	-0.033	-0.11	0.0672483		0.3	-0.065	-0.368	-0.136	-0.189667	0.091492		0.3	-0.204	-0.402	0.198	-0.136	0.176511		0.3	-0.184	-0.171	-0.968	-0.441	0.263527		0.3	0.303	-0.138	0.402	0.426	0.24825	0.131473		0.3	0.369	0.138	0.679	0.395333	0.156727		0.3	-0.382	-0.033	0.165	-0.0833333	0.159898
1	-0.132	-0.415	-0.105	-0.217333	0.0991402		1	0.016	-0.109	0.133	0.0133333	0.0698721		1	0.679	0.099	0.362	0.38	0.167673		1	-0.264	-0.237	0.257	-0.0813333	0.169346		1	0.626	0.092	0.758	0.802	0.5695	0.1635		1	1.08	0.237	0.408	0.575	0.25728		1	0.079	0.738	0.237	0.351333	0.198641
3	-0.237	-0.389	-0.099	-0.241667	0.0837483		3	0.129	0.413	0.304	0.282	0.0827184		3	1.805	2.319	0.922	1.682	0.407942		3	0.415	0.264	0.949	0.542667	0.20779		3	1.423	0.725	2.497	2.642	1.82175	0.45558		3	0.514	0.494	0.916	0.641333	0.137455		3	0.949	0.652	0.843	0.814667	0.086899
10	-0.013	-0.059	-0.046	-0.0393333	0.013691		10	0.346	1.189	2.039	1.19133	0.488728		10	5.185	8.129	3.538	5.61733	1.34282		10	1.858	2.286	8.261	4.135	2.0667		10	3.847	3.156	6.463	6.842	5.077	0.923732		10	1.687	2.036	2.497	2.07333	0.234571		10	2.246	2.8	3.142	2.72933	0.261055
30	0.336	0.165	0.705	0.402	0.159339		30	1.114	7.63	5.797	4.847	1.94005		30	23.703	30.528	10.106	21.4457	6.00239		30	12.721	8.861	14.856	12.146	1.75433		30	4.842	8.38	16.463	17.423	11.777	3.07503		30	5.751	6.522	5.942	6.07167	0.231819		30	22.214	8.439	9.269	13.3073	4.45977
100	1.924	1.93	2.207	2.02033	0.0933494		100	9.217	12.209	12.522	11.316	1.05338		100	69.041	64.298	37.373	56.904	9.86102		100	31.596	25.271	49.429	35.432	7.23276		100	6.239	8.143	13.275	14.054	10.4278	1.91534		100	11.812	7.451	5.218	8.16033	1.93628		100	22.932	13.933	13.149	16.6713	3.1385
300	12.201	11.384	7.286	10.2903	1.52057		300	13.069	18.408	23.473	18.3167	3.00372		300	111.698	80.181	56.584	82.821	15.9647		300	48.994	35.785	59.818	48.199	6.94911		300	4.21	3.973	10.086	10.677	7.2365	1.82041		300	-0.797	-1.825	-2.438	-1.68667	0.478739		300	0.652	-0.29	-1.258	-0.298667	0.551387
1000	-1.673	-1.706	-1.271	-1.55	0.139825		1000	9.454	14.287	11.906	11.8823	1.39522		1000	107.692	82.691	63.804	84.729	12.7103		1000	49.159	40.16	66.558	51.959	7.74798		1000	1.337	-0.494	6.858	7.261	3.7405	1.95407		1000	-0.935	-1.68	-2.391	-1.66867	0.420349		1000	-2.872	-1.528	-1.14	-1.84667	0.524759
[truncated: 52 more columns]

## Sheet: Table S4
Table S4A (PPARgamma-C12:0)							Table S4B (PPARgamma-C14:0)							Table S4C (PPARgamma-C16:0)							Table S4D (PPARgamma-C18:0)							Table S4E (PPARgamma-C20:0)							Table S4F (PPARgamma-C16:1)							Table S4G (PPARgamma-C18:1)							Table S4H (PPARgamma-C18:2)
% response	PGC1a						% response	PGC1a						% response	PGC1a						% response	PGC1a						% response	PGC1a						% response	PGC1a						% response	PGC1a						% response
C12:0 conc. (µM)	Sample 1	Sample 2	Sample 3	AVE	SE		C14:0 conc. (µM)	Sample 1	Sample 2	Sample 3	AVE	SE		C16:0 conc. (µM)	Sample 1	Sample 2	Sample 3	AVE	SE		C18:0 conc. (µM)	Sample 1	Sample 2	Sample 3	AVE	SE		C20:0 conc. (µM)	Sample 1	Sample 2	Sample 3	AVE	SE		C16:1 conc. (µM)	Sample 1	Sample 2	Sample 3	AVE	SE		C18:1 conc. (µM)	Sample 1	Sample 2	Sample 3	AVE	SE		C18:2 conc. (µM)
0	0	0	0	0	0		0	0	0	0	0	0		0	0	0	0	0	0		0	0	0	0	0	0		0	0	0	0	0	0		0	0	0	0	0	0		0	0	0	0	0	0		0
0.1	0.26	-1.38	0.144	-0.325333	0.528395		0.1	-1.201	0.209	0.256	-0.245333	0.478026		0.1	-0.824	0.801	-0.086	-0.0363333	0.469754		0.1	-1.792	0.806	0.323	-0.221	0.797779		0.1	0.414	0.346	-0.214	0.182	0.172314		0.1	0.257	0.194	-0.113	0.112667	0.11429		0.1	-0.589	-0.071	-0.074	-0.244667	0.172169		0.1
0.3	0.082	-1.186	0.237	-0.289	0.450726		0.3	-0.727	0.655	0.217	0.0483333	0.407765		0.3	0.126	0.724	-0.074	0.258667	0.239723		0.3	-1.326	0.595	0.31	-0.140333	0.598515		0.3	0.25	-0.037	-0.302	-0.0296667	0.138037		0.3	-0.149	-0.485	-0.288	-0.307333	0.0974754		0.3	-0.863	0.493	0.215	-0.0516667	0.413528		0.3
1	-0.178	-0.967	0.21	-0.311667	0.346281		1	-0.624	-0.124	-0.15	-0.299333	0.162507		1	0.071	0.674	0.014	0.253	0.211142		1	-1.242	0.337	0.412	-0.164333	0.539268		1	0.017	-0.223	-0.383	-0.196333	0.100664		1	-0.066	-0.568	-0.156	-0.263333	0.154533		1	-0.787	0.231	-0.208	-0.254667	0.294796		1
3	0.131	-0.767	-0.062	-0.232667	0.272914		3	-0.559	0.093	0.02	-0.148667	0.206246		3	0.376	1.106	0.156	0.546	0.287112		3	-1.349	0.848	0.313	-0.0626667	0.66145		3	0.184	-0.306	-0.307	-0.143	0.141595		3	-0.115	-0.151	-0.079	-0.115	0.0207846		3	-0.357	0.155	-0.312	-0.171333	0.163683		3
10	0.435	-1.284	0.544	-0.101667	0.592003		10	-0.395	0.291	0.128	0.008	0.206921		10	0.263	1.208	-0.159	0.437333	0.404131		10	-1.327	0.632	0.541	-0.0513333	0.638374		10	1.004	-0.285	0.814	0.511	0.347936		10	0.22	-0.113	-0.106	0.000333333	0.109852		10	-0.712	0.29	0.076	-0.115333	0.304662		10
30	0.486	-0.168	0.94	0.419333	0.321584		30	-0.021	0.494	0.61	0.361	0.193913		30	0.595	1.234	0.654	0.827667	0.203879		30	-1.384	0.895	0.998	0.169667	0.777402		30	2.796	1.262	2.135	2.06433	0.384719		30	0.246	-0.152	-0.241	-0.049	0.149721		30	-0.693	0.592	0.404	0.101	0.400692		30
100	3.13	1.859	5.122	3.37033	0.949581		100	0.054	1.519	2.06	1.211	0.59921		100	0.339	-0.021	1.956	0.758	0.607948		100	-0.446	2.05	1.673	1.09233	0.776828		100	1.99	0.914	2.776	1.89333	0.467378		100	-0.482	-0.462	-3.25	-1.398	0.926018		100	-0.437	-1.098	-1.254	-0.929667	0.250416		100
300	32.034	25.4	22.142	26.5253	2.91048		300	30.162	39.2	37.181	35.5143	2.7389		300	27.145	25.083	24.171	25.4663	0.879655		300	5.416	8.977	7.972	7.455	1.05998		300	1.701	2.181	2.09	1.99067	0.127476		300	-3.368	-0.562	-5.144	-3.02467	1.3338		300	-4.192	-4.865	-3.218	-4.09167	0.478087		300
1000	7.082	-1.161	-3.26	0.887	3.15621		1000	43.572	47.536	40.114	43.7407	2.14421		1000	26.932	26.473	24.716	26.0403	0.675294		1000	6.19	10.581	9.757	8.84267	1.34749		1000	2.034	2.834	2.211	2.35967	0.210105		1000	-3.636	-4.173	-5.333	-4.38067	0.500765		1000	-4.354	-4.999	-3.09	-4.14767	0.560654		1000
	SRC1							SRC1							SRC1							SRC1							SRC1							SRC1							SRC1
C12:0 conc. (µM)	Sample 1	Sample 2	Sample 3	AVE	SE		C14:0 conc. (µM)	Sample 1	Sample 2	Sample 3	AVE	SE		C16:0 conc. (µM)	Sample 1	Sample 2	Sample 3	AVE	SE		C18:0 conc. (µM)	Sample 1	Sample 2	Sample 3	AVE	SE		C20:0 conc. (µM)	Sample 1	Sample 2	Sample 3	AVE	SE		C16:1 conc. (µM)	Sample 1	Sample 2	Sample 3	AVE	SE		C18:1 conc. (µM)	Sample 1	Sample 2	Sample 3	AVE	SE		C18:2 conc. (µM)
0	0	0	0	0	0		0	0	0	0	0	0		0	0	0	0	0	0		0	0	0	0	0	0		0	0	0	0	0	0		0	0	0	0	0	0		0	0	0	0	0	0		0
0.1	-0.268	0.092	-0.097	-0.091	0.103966		0.1	-0.72	-0.335	-0.219	-0.424667	0.151416		0.1	-1.949	0.161	-0.337	-0.708333	0.636773		0.1	1.28	-0.477	-0.364	0.146333	0.567771		0.1	0.107	0.191	0.68	0.326	0.178653		0.1	0.845	-0.12	0.575	0.433333	0.287436		0.1	-0.21	0.182	-0.506	-0.178	0.199252		0.1
0.3	0.021	0.4	-0.079	0.114	0.145885		0.3	0.075	-0.296	-0.037	-0.086	0.109865		0.3	-3.469	0.31	-0.17	-1.10967	1.18778		0.3	1.298	-0.057	-0.033	0.402667	0.44772		0.3	0.08	-0.025	0.597	0.217333	0.192238		0.3	0.164	-0.156	0.161	0.0563333	0.10617		0.3	1.152	0.078	-0.045	0.395	0.380162		0.3
1	0.314	0.243	-0.365	0.064	0.215477		1	-0.224	-0.261	-0.155	-0.213333	0.0310609		1	-3.75	0.236	-0.42	-1.31133	1.23395		1	-0.025	-0.012	0.052	0.005	0.0237978		1	0.679	0.057	0.514	0.416667	0.186034		1	0.583	-0.051	0.047	0.193	0.197041		1	0.047	-0.292	-0.499	-0.248	0.159145		1
3	-0.119	0.103	0.123	0.0356667	0.0775486		3	-1.395	-0.437	-0.201	-0.677667	0.36508		3	-2.89	0.142	-0.308	-1.01867	0.944641		3	0.22	-0.603	-0.455	-0.279333	0.253296		3	0.265	0.172	0.64	0.359	0.143042		3	-0.055	0.111	0.196	0.084	0.0737044		3	0.091	-0.255	-0.603	-0.255667	0.200341		3
10	0.339	0.169	-0.04	0.156	0.109601		10	0.026	-0.271	-0.348	-0.197667	0.114021		10	-3.727	-0.169	-0.127	-1.341	1.19306		10	-0.087	0.044	0.333	0.0966667	0.12407		10	0.323	0.224	0.923	0.49	0.218378		10	-0.109	-0.125	0.042	-0.064	0.0532009		10	0.085	0.205	-0.249	0.0136667	0.135825		10
30	-0.196	0.243	0.113	0.0533333	0.130193		30	-0.763	-0.608	-0.238	-0.536333	0.155733		30	-2.696	-0.178	-0.225	-1.033	0.831611		30	0.188	-0.592	0.794	0.13	0.401153		30	0.322	-0.305	0.565	0.194	0.259174		30	0.144	-0.201	-0.094	-0.0503333	0.101958		30	0.095	-0.312	-0.572	-0.263	0.194099		30
100	0.542	0.627	0.025	0.398	0.188107		100	-0.456	-0.205	-0.034	-0.231667	0.122548		100	-2.615	-0.105	-0.309	-1.00967	0.804824		100	0.191	-0.095	0.102	0.066	0.0845005		100	-0.395	0.118	-0.034	-0.103667	0.152132		100	0.145	0.062	0.064	0.0903333	0.0273394		100	0.001	-0.001	-0.783	-0.261	0.261001		100
300	3.219	2.609	3.593	3.14033	0.286767		300	4.627	9.832	8.361	7.60667	1.54917		300	0.533	4.409	4.691	3.211	1.34147		300	0.902	0.909	0.73	0.847	0.0585349		300	0.439	0.047	0.957	0.481	0.263532		300	0.619	0.402	0.119	0.38	0.144756		300	-0.321	-0.239	0.188	-0.124	0.157786		300
1000	0.894	-0.09	-0.393	0.137	0.388475		1000	9.415	13.081	8.496	10.3307	1.40052		1000	0.718	4.834	4.527	3.35967	1.3238		1000	1.141	1.27	1.06	1.157	0.0611474		1000	0.685	0.63	0.681	0.665333	0.0177044		1000	0.712	-0.55	0.504	0.222	0.390642		1000	1.282	4.665	0.561	2.16933	1.26507		1000
	CBP							CBP							CBP							CBP							CBP							CBP							CBP
C12:0 conc. (µM)	Sample 1	Sample 2	Sample 3	AVE	SE		C14:0 conc. (µM)	Sample 1	Sample 2	Sample 3	AVE	SE		C16:0 conc. (µM)	Sample 1	Sample 2	Sample 3	AVE	SE		C18:0 conc. (µM)	Sample 1	Sample 2	Sample 3	AVE	SE		C20:0 conc. (µM)	Sample 1	Sample 2	Sample 3	AVE	SE		C16:1 conc. (µM)	Sample 1	Sample 2	Sample 3	AVE	SE		C18:1 conc. (µM)	Sample 1	Sample 2	Sample 3	AVE	SE		C18:2 conc. (µM)
0	0	0	0	0	0		0	0	0	0	0	0		0	0	0	0	0	0		0	0	0	0	0	0		0	0	0	0	0	0		0	0	0	0	0	0		0	0	0	0	0	0		0
0.1	0.178	-0.114	0.067	0.0436667	0.0850967		0.1	-0.149	0.01	-0.081	-0.0733333	0.0460591		0.1	-0.083	0.156	0.108	0.0603333	0.0729939		0.1	-0.146	-0.212	-0.078	-0.145333	0.0386839		0.1	-0.167	0.03	0.019	-0.0393333	0.0639123		0.1	-0.173	-0.084	0.082	-0.0583333	0.0747224		0.1	-0.57	-0.198	0.091	-0.225667	0.191315		0.1
0.3	0.278	-0.035	0.124	0.122333	0.0903592		0.3	-0.552	-0.242	-0.084	-0.292667	0.137455		0.3	-0.398	0.044	0.13	-0.0746667	0.163562		0.3	-0.096	-0.298	0.028	-0.122	0.0950018		0.3	-0.198	0.188	-0.279	-0.0963333	0.144077		0.3	-0.337	-0.105	-0.074	-0.172	0.0829839		0.3	-0.687	-0.01	0.024	-0.224333	0.231541		0.3
1	0.456	-0.138	0.056	0.124667	0.174876		1	-0.11	-0.025	-0.145	-0.0933333	0.0356293		1	-0.298	0.048	0.067	-0.061	0.118627		1	0.02	-0.32	-0.139	-0.146333	0.098218		1	-0.107	-0.002	-0.129	-0.0793333	0.0391847		1	-0.241	-0.049	-0.004	-0.098	0.0726705		1	-0.596	-0.194	-0.151	-0.313667	0.141711		1
3	0.495	0.035	0.091	0.207	0.144905		3	-0.292	-0.182	-0.129	-0.201	0.0480035		3	-0.163	0.045	0.044	-0.0246667	0.0691673		3	-0.224	-0.25	0.099	-0.125	0.112251		3	-0.186	-0.15	0.108	-0.076	0.0925851		3	-0.107	0.087	0.15	0.0433333	0.0773355		3	-0.632	-0.423	-0.101	-0.385333	0.154439		3
10	0.515	-0.157	0.099	0.152333	0.195814		10	-0.258	-0.001	0.143	-0.0386667	0.117281		10	-0.254	-0.102	0.197	-0.053	0.132478		10	-0.113	-0.343	0.006	-0.15	0.102432		10	0.18	-0.029	0.048	0.0663333	0.0610255		10	-0.232	-0.145	-0.131	-0.169333	0.0315929		10	-0.582	-0.07	-0.089	-0.247	0.16759		10
30	0.542	0.481	0.565	0.529333	0.0250621		30	-0.464	0.041	0.186	-0.079	0.196998		30	-0.482	0.096	0.24	-0.0486667	0.220618		30	0.019	0.103	0.086	0.0693333	0.0256407		30	0.514	0.526	0.562	0.534	0.0144222		30	-0.305	0.061	0.353	0.0363333	0.190348		30	-0.722	-0.272	0.201	-0.264333	0.266475		30
100	1.369	1.148	1.238	1.25167	0.0641621		100	0.331	0.746	0.831	0.636	0.154461		100	-0.081	0.771	1.242	0.644	0.38716		100	0.608	0.505	0.863	0.658667	0.106405		100	0.465	0.453	0.573	0.497	0.0381576		100	-0.549	-1	-0.655	-0.734667	0.13615		100	-0.739	-0.803	-0.228	-0.59	0.18194		100
300	14.532	13.716	17.347	15.1983	1.09985		300	28.137	36.751	34.066	32.9847	2.54475		300	14.42	19.714	21.843	18.659	2.20681		300	5.895	5.552	4.891	5.446	0.294636		300	0.521	0.894	0.618	0.677667	0.111732		300	-1.652	-1.975	-0.936	-1.521	0.307002		300	-2.279	-2.577	-1.551	-2.13567	0.304728		300
1000	1.908	-1.114	-1.215	-0.140333	1.02458		1000	49.743	46.126	33.89	43.253	4.79653		1000	14.321	20.096	21.122	18.513	2.11682		1000	5.947	5.295	6.148	5.79667	0.257457		1000	-0.005	1.109	-0.037	0.355667	0.37678		1000	-1.681	-1.967	-2.188	-1.94533	0.146759		1000	-2.146	-2.641	-1.524	-2.10367	0.323144		1000
	TRAP							TRAP							TRAP							TRAP							TRAP							TRAP							TRAP
C12:0 conc. (µM)	Sample 1	Sample 2	Sample 3	AVE	SE		C14:0 conc. (µM)	Sample 1	Sample 2	Sample 3	AVE	SE		C16:0 conc. (µM)	Sample 1	Sample 2	Sample 3	AVE	SE		C18:0 conc. (µM)	Sample 1	Sample 2	Sample 3	AVE	SE		C20:0 conc. (µM)	Sample 1	Sample 2	Sample 3	AVE	SE		C16:1 conc. (µM)	Sample 1	Sample 2	Sample 3	AVE	SE		C18:1 conc. (µM)	Sample 1	Sample 2	Sample 3	AVE	SE		C18:2 conc. (µM)
0	0	0	0	0	0		0	0	0	0	0	0		0	0	0	0	0	0		0	0	0	0	0	0		0	0	0	0	0	0		0	0	0	0	0	0		0	0	0	0	0	0		0
0.1	-0.044	-0.066	0.025	-0.0283333	0.0274125		0.1	-0.42	0.033	0.146	-0.0803333	0.172938		0.1	-0.075	0.068	-0.11	-0.039	0.0544457		0.1	-0.736	0.873	-0.514	-0.125667	0.503429		0.1	0.175	0.083	0.461	0.239667	0.113809		0.1	-0.039	0.383	-0.019	0.108333	0.137455		0.1	0.165	0.255	0.209	0.209667	0.0259829		0.1
0.3	-0.436	-0.224	-0.588	-0.416	0.105553		0.3	-0.387	-0.191	0.092	-0.162	0.139034		0.3	0.475	0.056	-0.319	0.0706667	0.229325		0.3	-0.727	1.097	-0.555	-0.0616667	0.581457		0.3	0.088	-0.024	0.281	0.115	0.0890749		0.3	0.036	0.37	-0.363	0.0143333	0.211876		0.3	-0.137	-0.266	0.027	-0.125333	0.0847827		0.3
1	-0.408	-0.201	-0.381	-0.33	0.0649692		1	-0.369	-0.14	0.06	-0.149667	0.123936		1	0.587	0.014	-0.336	0.0883333	0.269027		1	-0.151	0.454	-1.048	-0.248333	0.436313		1	0.014	0.289	-0.003	0.1	0.0946273		1	0.418	0.46	0.094	0.324	0.115637		1	0.071	-0.493	0.174	-0.0826667	0.20731		1
3	-0.361	-0.51	-0.294	-0.388333	0.063834		3	-0.35	-0.194	0.059	-0.161667	0.11917		3	0.398	0.147	-0.116	0.143	0.148392		3	-0.866	0.617	-0.033	-0.094	0.42919		3	-0.286	0.14	-0.111	-0.0856667	0.123626		3	-0.007	0.377	-0.131	0.0796667	0.152915		3	0.157	-1.16	0.159	-0.281333	0.439334		3
10	0.009	-0.491	-0.047	-0.176333	0.158162		10	-0.636	-0.153	0.081	-0.236	0.2111		10	0.356	-0.109	-0.074	0.0576667	0.149508		10	-0.664	1.347	0.098	0.260333	0.586172		10	0.037	0.108	0.428	0.191	0.120259		10	-0.792	0.9	0.141	0.083	0.489298		10	-0.022	-0.785	0.014	-0.264333	0.260541		10
30	-0.11	-0.319	-0.083	-0.170667	0.0745751		30	-0.396	0.137	0.135	-0.0413333	0.177334		30	0.631	0.413	0.166	0.403333	0.134321		30	-0.618	0.633	-0.509	-0.164667	0.400073		30	0.406	0.35	0.562	0.439333	0.063428		30	0.66	0.425	0.182	0.422333	0.137993		30	0.113	-0.379	-0.065	-0.110333	0.143826		30
100	0.243	-0.216	0.49	0.172333	0.206845		100	0.293	0.676	0.787	0.585333	0.149638		100	0.906	0.792	0.043	0.580333	0.270675		100	-0.199	1.787	0.04	0.542667	0.62598		100	0.274	0.631	0.533	0.479333	0.106493		100	1.353	0.51	-0.101	0.587333	0.421511		100	0.23	-0.066	0.377	0.180333	0.130272		100
300	2.839	3.728	4.886	3.81767	0.592616		300	21.744	20.557	10.96	17.7537	3.41407		300	10.736	12.081	3.029	8.61533	2.82002		300	1.396	1.53	0.212	1.046	0.41879		300	0.15	0.189	-0.389	-0.0166667	0.186507		300	-0.357	0.363	-0.599	-0.197667	0.288907		300	-0.616	1.123	-0.453	0.018	0.5545		300
1000	1.139	-0.825	-0.397	-0.0276667	0.596274		1000	29.428	19.094	13.653	20.725	4.62629		1000	11.637	11.955	2.996	8.86267	2.93477		1000	1.591	1.481	0.558	1.21	0.327543		1000	-0.033	0.501	1.091	0.519667	0.324605		1000	0.296	0.191	-0.657	-0.0566667	0.301693		1000	-0.689	-0.725	-0.309	-0.574333	0.133073		1000
[truncated: 47 more columns]
